# Supplementary material for: Exploring the Effects of Rearing Densities on Epigenetic Modifications in the Zebrafish Gonads
Source: Int J Mol Sci. 2023 Nov 6;24(21):16002. doi: 10.3390/ijms242116002 (PMC10647740; doi:10.3390/ijms242116002)
Supplement: Supplementary file 1 [file ijms-24-16002-s001.zip]

Archive with 2 entries (2 files):
- ijms-2646860-10.25 supplemental.xlsx
- ijms-2646860-revised-supplemental figure.pdf
